# Supplementary material for: Impact of NLRP3 Depletion on Aging-Related Metaflammation, Cognitive Function, and Social Behavior in Mice
Source: Int J Mol Sci. 2023 Nov 21;24(23):16580. doi: 10.3390/ijms242316580 (PMC10705877; doi:10.3390/ijms242316580)
Supplement: Supplementary file 1 [file ijms-24-16580-s001.zip]

Archive with 1 entries (1 files):
- ijms-2583451-supplementary.pdf
